# Supplementary material for: Estimates of Pandemic Influenza Vaccine Effectiveness in Europe, 2009–2010: Results of Influenza Monitoring Vaccine Effectiveness in Europe (I-MOVE) Multicentre Case-Control Study
Source: PLoS Med. 2011 Jan 11;8(1):e1000388. doi: 10.1371/journal.pmed.1000388 (PMC3019108; doi:10.1371/journal.pmed.1000388)
Supplement: Figure S1 — ILI and ARIs and cases and controls recruited, by week and country, multicentre case-control study, influenza season 2009–2010, seven European Union study sites. (0.15 MB XLS) [file pmed.1000388.s001.xls]

## Sheet: Feuil1
Figure S1: ILI / ARI rates and case and control recruited, by week and country, Multicentre case control study, Influenza season 2009-10, Seven European study sites.
